# Supplementary material for: Taxonomic notes on Cryptamorpha sculptifrons Reitter (Coleoptera, Silvanidae), with description of its larval morphology
Source: Zookeys. 2014 May 29;(412):117–29. doi: 10.3897/zookeys.412.7615 (PMC4042699; doi:10.3897/zookeys.412.7615)
Supplement: XML Treatment for Cryptamorpha sculptifrons [file zookeys.412.7615-treatment1.xml]

<!DOCTYPE tp:taxon-treatment
  PUBLIC "-//TaxonX//DTD Taxonomic Treatment Publishing DTD v0 20100105//EN" "tax-treatment-NSO.dtd">
<tp:taxon-treatment xmlns:tp="http://www.plazi.org/taxpub"><tp:treatment-meta><mixed-citation publication-type="journal"><person-group><name><surname>Yoshida</surname><given-names>Takahiro</given-names></name><name><surname>Hirowatari</surname><given-names>Toshiya</given-names></name></person-group><article-title>Taxonomic notes on <italic>Cryptamorpha sculptifrons</italic> Reitter (Coleoptera, Silvanidae), with description of its larval morphology</article-title><source>Zookeys</source><day>29</day><month>5</month><year>2014</year><volume>2014</volume><issue>412</issue><fpage>117</fpage><lpage>129</lpage><pub-id pub-id-type="doi">10.3897/zookeys.412.7615</pub-id></mixed-citation></tp:treatment-meta><tp:nomenclature><tp:taxon-name>
                            <tp:taxon-name-part taxon-name-part-type="genus">Cryptamorpha</tp:taxon-name-part>
                            <tp:taxon-name-part taxon-name-part-type="species">sculptifrons</tp:taxon-name-part>
                            <object-id xmlns:xlink="http://www.w3.org/1999/xlink" xlink:type="simple">http://species-id.net/wiki/Cryptamorpha_sculptifrons</object-id>
                            <object-id xmlns:xlink="http://www.w3.org/1999/xlink" xlink:type="simple">Japanese name: Semaru-hoso-hiratamushi</object-id>
                        </tp:taxon-name><tp:taxon-authority>Reitter, 1889</tp:taxon-authority><xref ref-type="fig" rid="F1">Figs 1</xref><xref ref-type="fig" rid="F2"/><xref ref-type="fig" rid="F3"/><xref ref-type="fig" rid="F4"/><xref ref-type="fig" rid="F5">–5</xref><tp:nomenclature-citation-list><tp:nomenclature-citation><tp:taxon-name>Cryptamorpha sculptifrons</tp:taxon-name><comment> Reitter, 1889: 320. – <xref ref-type="bibr" rid="B2">Grouvelle 1908</xref>: 474–476. – <xref ref-type="bibr" rid="B3">Grouvelle 1919</xref>: 46. – <xref ref-type="bibr" rid="B7">Hetschko 1930</xref>: 89. (catalogue) – <xref ref-type="bibr" rid="B10">Hisamatsu 1961</xref>: 2–3. – <xref ref-type="bibr" rid="B12">Kamiya 1961</xref>: 18, pl. 5. – <xref ref-type="bibr" rid="B20">Sasaji 1985</xref>: 205, fig. 36 in pl. 32. – <xref ref-type="bibr" rid="B18">Pal and Sen Gupta 1979</xref>: 77, 79, fig. 7. – <xref ref-type="bibr" rid="B21">Satô 1989</xref>: 377. – <xref ref-type="bibr" rid="B5">Halstead et al. 2007</xref>: 497. (catalogue) – <xref ref-type="bibr" rid="B8">Hirano 2009</xref>: 62. – <xref ref-type="bibr" rid="B9">Hirano 2010</xref>: 9–10.</comment></tp:nomenclature-citation></tp:nomenclature-citation-list></tp:nomenclature><tp:treatment-sec sec-type="Adults"><title>Adults.</title><p>Body length from anterior margin of clypeus to apex of elytra measured along the median line: 3.69–4.14 mm (n=14).</p><p><bold>Coloration</bold> (<xref ref-type="fig" rid="F1">Fig. 1A</xref>). Surface brown, yellowish-brown in some lighter colored specimens. Elytra brown, sometimes slightly lighter than head and pronotum, with a variable round dark macula at each posterior half; elytra of lectotype with dark maculae. Antennae unicolorous, brown, as in head and pronotum.</p><fig id="F1" position="float" orientation="portrait"><label>Figure 1.</label><caption><p><italic><tp:taxon-name>Cryptamorpha sculptifrons</tp:taxon-name></italic> Reitter, 1889, lectotype, male. <bold>A</bold> Habitus, dorsal view <bold>B</bold> left antenna <bold>C</bold> head and pronotum, dorsal view <bold>D</bold> head and pronotum, ventral view <bold>E</bold> metaventrite <bold>F</bold> right elytron <bold>G</bold> right foreleg, ventral view. Scale: 2.0 mm for <bold>A</bold> and 1.0 mm for <bold>B–G.</bold></p></caption><graphic xmlns:xlink="http://www.w3.org/1999/xlink" xlink:href="zookeys-412-117-g001.jpg" position="float" orientation="portrait" xlink:type="simple"/></fig><p><bold>Head</bold> (<xref ref-type="fig" rid="F1">Fig. 1B, C and D</xref>). Triangular, width across eyes 0.76–0.86 mm. Temples immediately narrowed behind eyes, slightly incised at bases, with short setae except around eyes. Eyes relatively small, somewhat prominent, diameter less than half of length of head. Ventral surface with rough irregular punctuation except posterior half; dorsal surface with sparser punctuation. Antennal length 2.07–2.09 mm, 2nd antennomere short; 9th and 10th widened distally; covered with medium length semi-erect pubescence on each antennomere, 11th (apex) with short pubescence; approximate ratio of the length of each antennomere in lectotype as follows: 2.2: 1.0: 1.4: 1.7: 1.8: 1.7: 1.5: 1.5: 1.2: 1.2: 1.8 (<xref ref-type="fig" rid="F1">Fig. 1B</xref>).</p><p><bold>Prothorax</bold> (<xref ref-type="fig" rid="F1">Fig. 1C and D</xref>). Rectangular, longer than wide, maximum width near middle, length 0.84–1.01 mm, width 0.89–0.95 mm in male (n=8) and 0.91–0.82 mm in fe<!--PageBreak-->male (n=5). Dorsal surface punctuated moderately densely except around posterior margin. Pubescence composed of many medium length setae on the dorsal side, and several relatively short setae on the ventral side. Each anterior angle with a few very small protuberances, with depressions around posterior angles of ventral surface. Procoxae without punctuation.</p><p><bold>Elytra</bold> (<xref ref-type="fig" rid="F1">Fig. 1F</xref>). Elongate, length 2.38–2.62 mm, combined width 1.22–1.43 mm. Punctures a little wider than interstices, scutellary striole composed of seven or eight punctures. Pubescence composed of semi-erect medium length setae.</p><p><bold>Legs</bold> (<xref ref-type="fig" rid="F1">Fig. 1E and G</xref>). Trochanter with a tooth on apical angle of inner margin. Profemora stout, maximum width near middle. Mesotibia curved inwards around apical 1/4.</p><p><bold>Eighth and 9th sternites</bold> (<xref ref-type="fig" rid="F2">Fig. 2A and B</xref>). Eighth sternite (<xref ref-type="fig" rid="F2">Fig. 2A</xref>) triangular, furcated near middle, each posterior half semicircular, covered with many medium length <!--PageBreak-->and some short setae, membranous around anterior portions. Ninth sternite (<xref ref-type="fig" rid="F2">Fig. 2B</xref>) composed of two curved elements forming a ring: a short posterior semicircular strut strongly curved inwards at each end, connected to a long anterior element by a membrane; the long element strongly curved at middle, with a short dorsally orientated subapical process on each end, and the anterior half broadened.</p><fig id="F2" position="float" orientation="portrait"><label>Figure 2.</label><caption><p>Male genital organs of <italic><tp:taxon-name>Cryptamorpha sculptifrons</tp:taxon-name></italic> Reitter, 1889, lectotype, male. <bold>A</bold> 8th sternite, ventral view <bold>B</bold> 9th sternite <bold>C</bold> phallobase, dorsal view <bold>D</bold> parameres, ventral view <bold>E</bold> penis, dorsal view <bold>F</bold> internal sac, dorsal view. Scale: 0.5 mm for <bold>A</bold>, <bold>D</bold> and 1.0 mm for <bold>B</bold>, <bold>C</bold>, <bold>E</bold>, <bold>F.</bold></p></caption><graphic xmlns:xlink="http://www.w3.org/1999/xlink" xlink:href="zookeys-412-117-g002.jpg" position="float" orientation="portrait" xlink:type="simple"/></fig><p><bold>Aedeagus</bold> (<xref ref-type="fig" rid="F2">Fig. 2C–F</xref>). Parameres (<xref ref-type="fig" rid="F2">Fig. 2C and D</xref>) L-shaped, relatively long, basal portions strongly curved inwards, inner dorsal margin of basal portion with several punctures, several medium length setae sparsely grouped around half of ventral surface, <!--PageBreak-->one or two long, a few medium length and a few short setae on each apex. Phallobase (<xref ref-type="fig" rid="F2">Fig. 2C</xref>) rectangular, longer than wide, membranous around posterior angles, anterior margin of dorsal portion curled up at posterior 2/7, anterior angles protruding anterolaterally; each lateral portion strongly extended posteriorly, exposed from anterior margin of dorsal portion, connecting at posterior 1/3, membranous around anterior margin. Penis (<xref ref-type="fig" rid="F2">Fig. 2E</xref>) elongate, posterior half relatively wide, somewhat flat, moderately punctuated on posterior 1/5, with blunt apex, and dorsal portion thinly extended posteriorly.</p></tp:treatment-sec><tp:treatment-sec sec-type="Sexual dimorphism"><title>Sexual dimorphism</title><p>(<xref ref-type="fig" rid="F3">Fig. 3</xref>). Males and females are very similar. However, males can be distinguished from females by the wider pronotum which is comparatively expanded (<xref ref-type="fig" rid="F3">Fig. 3A</xref>) and the strongly impressed central area of the 7th sternite with a small protrusion around middle of posterior margin (<xref ref-type="fig" rid="F3">Fig. 3B</xref>).</p><fig id="F3" position="float" orientation="portrait"><label>Figure 3.</label><caption><p>Sexual dimorphism of <italic><tp:taxon-name>Cryptamorpha sculptifrons</tp:taxon-name></italic> Reitter, 1889. <bold>A</bold>, <bold>B</bold> male <bold>C</bold>, <bold>D</bold> female. <bold>A</bold>, <bold>C</bold> Head and pronotum, dorsal view; <bold>B</bold>, <bold>D</bold> 7th sternite, ventral view. Scale: 1.0 mm.</p></caption><graphic xmlns:xlink="http://www.w3.org/1999/xlink" xlink:href="zookeys-412-117-g003.jpg" position="float" orientation="portrait" xlink:type="simple"/></fig></tp:treatment-sec><tp:treatment-sec sec-type="Type series"><title>Type series.</title><p>Lectotype here designated: male, Chûzenji, Nikkô City, Tochigi Prefecture, Japan, 19–24–VIII–1881, G. Lewis leg. (BMNH). Paralectotype: 1 male, same data as lectotype (BMNH).</p><!--PageBreak--></tp:treatment-sec><tp:treatment-sec sec-type="Specimens examined"><title>Specimens examined.</title><p>JAPAN: [Gunma Pref.] 2 females, Hatomachi-Pass, Katashina Village, 29–VIII–1978, Y. Hori leg. (EUMJ). [Nagano Pref.] 1 female, Mt. Kisokomagatake, 6–VII–1960, Y. Kimura leg. (EUMJ). [Yamanashi Pref.] 1 male, Takizawa-Rindô, Narusawa Village, 1–VIII–2005, T. Kurihara leg. (EUMJ). [Gifu Pref.] 2 female, 5 male &amp; 1 ex., Nigorigo-Onsen, Gero City, 14–15–VIII–2013, N. Tsuji leg. (ELKU).</p></tp:treatment-sec><tp:treatment-sec sec-type="Distribution"><title>Distribution.</title><p>JAPAN: Honshu; China, Bhutan, India (<xref ref-type="bibr" rid="B18">Pal and Sen Gupta 1979</xref>).</p></tp:treatment-sec><tp:treatment-sec sec-type="Remarks"><title>Remarks.</title><p>Syntypes of this species consisted of two specimens. We designate a brownish male specimen as lectotype, and another male yellowish-brown specimen as paralectotype, because the original description expressed their color as “testacea”, which means reddish brown color (<xref ref-type="bibr" rid="B19">Reitter 1889</xref>). Type specimens were collected from Chûzenji, Nikkô City, Tochigi. This species was collected from relatively high altitudes, and there is no specimen collected from western Japan.</p><!--PageBreak--></tp:treatment-sec><tp:treatment-sec sec-type="Mature larva"><title>Mature larva.</title><p>Head capsule width of mature larvae: 0.90–0.96 mm (n=27).</p><p><bold>Coloration.</bold> Body white to yellowish white. First antennomere, posterior 4/5 of 2nd and anterior half of 3rd somewhat darkened. Frontal arm white. Most setae, base and posterior 2/7 of urogomphi brownish white.</p><p><bold>Head</bold> (<xref ref-type="fig" rid="F4">Figs 4A–G</xref>, <xref ref-type="fig" rid="F5">5A and B</xref>). Rectangular, covered with medium length and long setae and several short setae. Frontal arm U-shaped (<xref ref-type="fig" rid="F4">Figs 4B</xref> and <xref ref-type="fig" rid="F5">5A</xref>). Antenna (<xref ref-type="fig" rid="F4">Figs 4C</xref> <!--PageBreak-->and 5B) moderately long; 1st antennomere stout but relatively long, apical half covered with relatively short setae; 2nd subparallel, relatively thick, twice as long as 1st, covered with many variable length setae, a short and thick conical sensorium present near apex of inner margin; 3rd less than 1.5 times as long as 1st, covered with many short and a few long setae, a stout and short seta present on apex. Mandibles (<xref ref-type="fig" rid="F4">Fig. 4D and E</xref>) triangular with two acute and one blunt teeth around each apex; a prostheca on anterior 1/3 of each inner margin, anterior angles strongly pointed; molae on bases of inner margins enlarged in anterolateral direction with many minute spines; several fine spines around inner margins of posterior half; a few medium length setae and a long seta on each outer margin. Maxilla (<xref ref-type="fig" rid="F4">Fig. 4F</xref>) oblong; mala diverging at apex, with several short setae on outer margin near apex, inner margin with relatively thick and long setae in a row of which the most apical seta spiniform; stipes with many moderately dense minute spines around inner margin of central dorsal areas; maxillary palpus 3-segmented; 1st spherical and short; 2nd more than twice as long as 1st, with a few long setae on apical portion; 3rd almost as long as 2nd with a few minute spines on apex and some short setae. Labium (<xref ref-type="fig" rid="F4">Fig. 4G</xref>) round, covered with several short setae and a pair of relatively long setae; palpus two segmented, covered with a few short setae, a few very short spines on each apex. Six stemmata on each lateral portion (<xref ref-type="fig" rid="F5">Fig. 5A</xref>).</p><fig id="F4" position="float" orientation="portrait"><label>Figure 4.</label><caption><p>Mature larval morphology of <italic><tp:taxon-name>Cryptamorpha sculptifrons</tp:taxon-name></italic> Reitter, 1889. <bold>A</bold> Habitus, dorsal view <bold>B</bold> head, dorsal view; <bold>C</bold> right antenna, dorsal view <bold>D</bold> right mandible, ventral view <bold>E</bold> left mandible, ventral view <bold>F</bold> right maxilla, dorsal view <bold>G</bold> labium, ventral view <bold>H</bold> 8th to 10th abdominal segments, dorsal view <bold>I</bold> right foreleg, dorsal view. Abbreviations: cl–claw; fa–frontal arm; fe–femur; ma–mala; mo–mola; mp–maxillary palpus; pr–prostheca; sp–stipe; st–stemmata; ti–tibiotarsus; tr–trochanter; ur–urogomphus; 1a–1st antennomere; 2a–2nd antennomere; 3a–3rd antennomere; 8as–8th abdominal segment; 10as–10th abdominal segment. Scale: a for <bold>A–H</bold>, 2.0 mm for <bold>A</bold>, 1.0 mm for <bold>B</bold>, <bold>H</bold>, 0.5 mm for <bold>C–F</bold> and 0.3 mm for <bold>G</bold>; b for <bold>I</bold>, 0.5 mm.</p></caption><graphic xmlns:xlink="http://www.w3.org/1999/xlink" xlink:href="zookeys-412-117-g004.jpg" position="float" orientation="portrait" xlink:type="simple"/></fig><fig id="F5" position="float" orientation="portrait"><label>Figure 5.</label><caption><p>Mature larval morphology of <italic><tp:taxon-name>Cryptamorpha sculptifrons</tp:taxon-name></italic> Reitter, 1889. <bold>A</bold> Head, dorsal view <bold>B</bold> right antenna, dorsal view <bold>C</bold> 8th to 10th abdominal segments, dorsal view <bold>D</bold> left foreleg, dorsolateral view <bold>E</bold>, <bold>F</bold> urogomphi, dorsal view, basal portion (<bold>E</bold>) and middle portion (<bold>F</bold>). Scale: 0.5 mm for <bold>A–D</bold> and 0.1 mm for <bold>E</bold>, <bold>F.</bold></p></caption><graphic xmlns:xlink="http://www.w3.org/1999/xlink" xlink:href="zookeys-412-117-g005.jpg" position="float" orientation="portrait" xlink:type="simple"/></fig><p><bold>Thorax and abdomen</bold> (<xref ref-type="fig" rid="F4">Figs 4A, H</xref>, <xref ref-type="fig" rid="F5">5C, E and F</xref>). The shape easily deformed according to their posture. Thoraxes covered with short and medium length setae, a pair of relatively long setae on middle lateral margins, two relatively long setae on anterior angles of prothorax. Abdomen 10-segmented; 1st abdominal segment short, 2nd to 8th rectangular, wider than long, posterior angles of 8th strongly protruding, covered with some variably sized setae on each segment, a long seta on apex of each posterior angle of 8th (<xref ref-type="fig" rid="F4">Fig. 4H</xref>), 9th concealed but urogomphi exposed from under posterior margin of 8th abdominal tergite, less than twice as long as 10th, deeply emarginate around base, a few medium length setae around base and a relatively short seta on middle of each branch, anterior half of each branch scaly (<xref ref-type="fig" rid="F4">Figs 4H</xref>, <xref ref-type="fig" rid="F5">5C, E and F</xref>), 10th longer than wide, covered with relatively short setae.</p><p><bold>Legs</bold> (<xref ref-type="fig" rid="F4">Figs 4I</xref> and <xref ref-type="fig" rid="F5">5D</xref>). Elongate. Trochanter triangular, covered with a few medium length setae; femur relatively thick, covered with short and medium length setae and one or two long setae around inner margin; tibiotarsus elongate, curved strongly inwards around base, covered with many medium length setae and a relatively stout seta around apex; claw elongate, weakly curved inwards, apex pointed, with two short setae.</p></tp:treatment-sec><tp:treatment-sec sec-type="Specimens examined"><title>Specimens examined.</title><p>27 exs. (two specimens were examined with slide preparation, and two specimens with a SEM), Nigorigo-Onsen, Gero City, Gifu Prefecture, Japan, 14–15–VIII–2013, N. Tsuji leg. (ELKU).</p></tp:treatment-sec><tp:treatment-sec sec-type="Biology"><title>Biology.</title><p>According to Mr. Tsuji (pers. comm.), the mature larvae were collected from dead leaves of Southern Japanese hemlock <italic><tp:taxon-name>Tsuga sieboldii</tp:taxon-name></italic> with their adults.</p></tp:treatment-sec><tp:treatment-sec sec-type="Identification"><title>Identification.</title><p>The examined larvae were collected with adult individuals of <!--PageBreak--><italic><tp:taxon-name>Cryptamorpha sculptifrons</tp:taxon-name></italic>. They were identified as a member of the subfamily <tp:taxon-name>Brontinae</tp:taxon-name> from the generic key to the known larvae of some cucujoid families (<xref ref-type="bibr" rid="B24">Thomas 1988</xref>). The larvae of the genus <italic><tp:taxon-name>Cryptamorpha</tp:taxon-name></italic> can be distinguished from those of the genus <italic><tp:taxon-name>Psammoecus</tp:taxon-name></italic> by the presence of urogomphi on the 9th abdominal segment (<xref ref-type="bibr" rid="B17">Pal 1985</xref> and <xref ref-type="bibr" rid="B6">Hayashi 1992</xref>). In addition, <italic><tp:taxon-name>Cryptamorpha sculptifrons</tp:taxon-name></italic> is the only <italic><tp:taxon-name>Cryptamorpha</tp:taxon-name></italic> species distributed in mainland Japan. On the basis of this data, we identified the collected larvae as <italic><tp:taxon-name>Cryptamorpha sculptifrons</tp:taxon-name></italic>.</p></tp:treatment-sec><ref-list><ref id="B2"><mixed-citation xmlns:xlink="http://www.w3.org/1999/xlink" xlink:type="simple"><person-group><name name-style="western"><surname>Grouvelle</surname><given-names>A</given-names></name></person-group> (<year>1908</year>) <article-title>Coléoptères de la région Indienne. Rhysodidae, Trogositidae, Nitidulidae, Colydiidae, Cucujidae.</article-title><source>Annales de la Société Entomologique de France</source><volume>77</volume>: <fpage>315</fpage>–<lpage>495</lpage>.</mixed-citation></ref><ref id="B3"><mixed-citation xmlns:xlink="http://www.w3.org/1999/xlink" xlink:type="simple"><person-group><name name-style="western"><surname>Grouvelle</surname><given-names>A</given-names></name></person-group> (<year>1919</year>) <chapter-title>Descriptions d’espèces nouvelles du genre Cryptamorpha Woll</chapter-title>. In: <source>Mèmoires Entomologiques. Études sur les coléoptères</source>. <volume>II</volume>. <publisher-name>Société Entomologiques de France</publisher-name>, <publisher-loc>Paris</publisher-loc>, <fpage>39</fpage>–<lpage>46</lpage>.</mixed-citation></ref><ref id="B7"><mixed-citation xmlns:xlink="http://www.w3.org/1999/xlink" xlink:type="simple"><person-group><name name-style="western"><surname>Hetschko</surname><given-names>A</given-names></name></person-group> (<year>1930</year>) <chapter-title>Fam. Cucujidae</chapter-title>. In: <source>Coleopterorum Catalogus</source><issue>Pars 109</issue>. <publisher-name>W. Junk</publisher-name>, <publisher-loc>Berlin</publisher-loc>, <fpage>1</fpage>–<lpage>90</lpage>.</mixed-citation></ref><ref id="B10"><mixed-citation xmlns:xlink="http://www.w3.org/1999/xlink" xlink:type="simple"><person-group><name name-style="western"><surname>Hisamatsu</surname><given-names>S</given-names></name></person-group> (<year>1961</year>) <article-title>Illustrations of the small beetles in Japan [III].</article-title><source>Ageha</source><volume>9</volume>: <fpage>1</fpage>–<lpage>5</lpage>. <comment>[In Japanese, with English title]</comment></mixed-citation></ref><ref id="B12"><mixed-citation xmlns:xlink="http://www.w3.org/1999/xlink" xlink:type="simple"><person-group><name name-style="western"><surname>Kamiya</surname><given-names>H</given-names></name></person-group> (<year>1961</year>) <article-title>How to identify flat bark beetle (Nihonsan hiratamushi no miwake-kata).</article-title><source>Tsukushi no Konchu</source><volume>6</volume>: <fpage>15</fpage>–<lpage>18</lpage>. <comment>[In Japanese]</comment></mixed-citation></ref><ref id="B20"><mixed-citation xmlns:xlink="http://www.w3.org/1999/xlink" xlink:type="simple"><person-group><name name-style="western"><surname>Sasaji</surname><given-names>H</given-names></name></person-group> (<year>1985</year>) <chapter-title>Silvanidae</chapter-title>. In: <person-group><name name-style="western"><surname>Kurosawa</surname><given-names>Y</given-names></name><name name-style="western"><surname>Hisamatsu</surname><given-names>S</given-names></name><name name-style="western"><surname>Sasaji</surname><given-names>H</given-names></name></person-group> (<role>Eds</role>) <source>The Coleoptera of Japan in Color</source><volume>Vol. III</volume>. <publisher-name>Hoikusha Publishing</publisher-name>, <publisher-loc>Osaka</publisher-loc>, <fpage>202</fpage>–<lpage>205</lpage><comment>(incl. pl.32)</comment>. <comment>[In Japanese, with English title]</comment></mixed-citation></ref><ref id="B18"><mixed-citation xmlns:xlink="http://www.w3.org/1999/xlink" xlink:type="simple"><person-group><name name-style="western"><surname>Pal</surname><given-names>TK</given-names></name><name name-style="western"><surname>Sen Gupta</surname><given-names>T</given-names></name></person-group> (<year>1979</year>) <article-title>Ergebnisse der Bhutan-Expedition 1972 des Naturhistorischen Museums in Basel. Coleoptera: Fam. Silvanidae.</article-title><source>Entomologica Basiliensia</source><volume>4</volume>: <fpage>69</fpage>–<lpage>82</lpage>.</mixed-citation></ref><ref id="B21"><mixed-citation xmlns:xlink="http://www.w3.org/1999/xlink" xlink:type="simple"><person-group><name name-style="western"><surname>Satô</surname><given-names>M</given-names></name></person-group> (<year>1989</year>) <article-title>Coleoptera.</article-title> In: <person-group><name name-style="western"><surname>Hirashima</surname><given-names>Y</given-names></name></person-group> (<role>Ed</role>) <source>A Check List of Japanese Insects</source><volume>I</volume>. <publisher-name>Entomological Laboratory, Faculty of Agriculture, Kyushu University</publisher-name>, <publisher-loc>Fukuoka</publisher-loc>, <fpage>197</fpage>–<lpage>538</lpage>. [In Japanese]</mixed-citation></ref><ref id="B5"><mixed-citation xmlns:xlink="http://www.w3.org/1999/xlink" xlink:type="simple"><person-group><name name-style="western"><surname>Halstead</surname><given-names>DGH</given-names></name><name name-style="western"><surname>Löbl</surname><given-names>I</given-names></name><name name-style="western"><surname>Jelínek</surname><given-names>J</given-names></name></person-group> (<year>2007</year>) <article-title>Silvanidae.</article-title> In: <person-group><name name-style="western"><surname>Löbl</surname><given-names>I</given-names></name><name name-style="western"><surname>Smetana</surname><given-names>A</given-names></name></person-group> (<role>Eds</role>) <source>Catalogue of Palaearctic Coleoptera. Vol. 4. Elateroidea – Derodontoidea – Bostrichoidea – Lymexyloidea – Cleroidea – Cucujoidea</source>. <publisher-name>Apollo Books</publisher-name>, <publisher-loc>Stenstrup</publisher-loc>, <fpage>496</fpage>–<lpage>501</lpage>.</mixed-citation></ref><ref id="B8"><mixed-citation xmlns:xlink="http://www.w3.org/1999/xlink" xlink:type="simple"><person-group><name name-style="western"><surname>Hirano</surname><given-names>Y</given-names></name></person-group> (<year>2009</year>) <article-title>Notes on Japanese Silvanidae (Nihonsan hosohiratamushi-ka ni tsuite).</article-title><source>Kanagawa-chûhô</source><volume>168</volume>: <fpage>57</fpage>–<lpage>83</lpage>. <comment>[In Japanese]</comment></mixed-citation></ref><ref id="B9"><mixed-citation xmlns:xlink="http://www.w3.org/1999/xlink" xlink:type="simple"><person-group><name name-style="western"><surname>Hirano</surname><given-names>Y</given-names></name></person-group> (<year>2010</year>) <source>Cucujoidea of Japan Vol. 2 Silvanidae, Byturidae, Biphyllidae.</source><publisher-name>Roppon-Ashi Entomological Books</publisher-name>, <publisher-loc>Tokyo</publisher-loc>, <lpage>61</lpage> pp. <comment>[In Japanese, with English title]</comment></mixed-citation></ref><ref id="B19"><mixed-citation xmlns:xlink="http://www.w3.org/1999/xlink" xlink:type="simple"><person-group><name name-style="western"><surname>Reitter</surname><given-names>E</given-names></name></person-group> (<year>1889</year>) <article-title>Verzeichniss der Cucujiden Japans mit beschreibungen neuer arten.</article-title><source>Wiener Entomologische Zeitung</source><volume>8</volume>: <fpage>299</fpage>–<lpage>304</lpage>.</mixed-citation></ref><ref id="B24"><mixed-citation xmlns:xlink="http://www.w3.org/1999/xlink" xlink:type="simple"><person-group><name name-style="western"><surname>Thomas</surname><given-names>MC</given-names></name></person-group> (<year>1988</year>) <article-title>Generic key to the known larvae of the Cucujidae, Passandridae, and Silvanidae of America north of Mexico (Coleoptera).</article-title><source>Insecta Mundi</source><volume>2</volume>: <fpage>81</fpage>–<lpage>89</lpage>. <ext-link ext-link-type="uri" xlink:href="http://digitalcommons.unl.edu/insectamundi/496" xlink:type="simple">http://digitalcommons.unl.edu/insectamundi/496</ext-link></mixed-citation></ref><ref id="B17"><mixed-citation xmlns:xlink="http://www.w3.org/1999/xlink" xlink:type="simple"><person-group><name name-style="western"><surname>Pal</surname><given-names>TK</given-names></name></person-group> (<year>1985</year>) <article-title>A revision of Indian <italic>Psammoecus</italic> Latreille (Coleoptera: Silvanidae).</article-title><source>Records of the Zoological Survey of India</source><volume>71</volume>: <fpage>1</fpage>–<lpage>54</lpage>.</mixed-citation></ref><ref id="B6"><mixed-citation xmlns:xlink="http://www.w3.org/1999/xlink" xlink:type="simple"><person-group><name name-style="western"><surname>Hayashi</surname><given-names>N</given-names></name></person-group> (<year>1992</year>) <article-title>Illustritions for identification of larvae of the superfamily Cucujoidea (Coleoptera) found in mouldy stored foods in Japan.</article-title><source>House and Household Insect Pests</source><volume>14</volume>(<issue>2</issue>): <fpage>102</fpage>–<lpage>131</lpage>. [In Japanese, with English title]</mixed-citation></ref></ref-list></tp:taxon-treatment>
